# Supplementary material for: The Influence of the CES1 Genotype on the Pharmacokinetics of Enalapril in Patients with Arterial Hypertension
Source: J Pers Med. 2022 Apr 5;12(4):580. doi: 10.3390/jpm12040580 (PMC9028383; doi:10.3390/jpm12040580)
Supplement: Supplementary file 1 [file jpm-12-00580-s001.zip]

Archive with 1 entries (1 files):
- jpm-1641398-supplementary.pdf
